# Supplementary material for: Cholesteryl Ester Species but Not Serum Proprotein Convertase Subtilisin/Kexin Type 9 Levels Decline in Male Patients with Active Inflammatory Bowel Disease
Source: Pathophysiology. 2025 Mar 25;32(2):13. doi: 10.3390/pathophysiology32020013 (PMC12015773; doi:10.3390/pathophysiology32020013)
Supplement: Supplementary file 1 [file pathophysiology-32-00013-s001.zip]

Archive with 1 entries (1 files):
- pathophysiology-3379362-supplementary.pdf
